# Supplementary material for: Combining HF rTMS over the Left DLPFC with Concurrent Cognitive Activity for the Offline Modulation of Working Memory in Healthy Volunteers: A Proof-of-Concept Study
Source: Brain Sci. 2020 Feb 4;10(2):83. doi: 10.3390/brainsci10020083 (PMC7071618; doi:10.3390/brainsci10020083)
Supplement: Supplementary file 1 [file brainsci-10-00083-s001.zip]

Archive with 6 entries (5 files):
- Supplementary Figures/
- Supplementary Figures/Figure S1.JPG
- Supplementary Figures/Figure S2.JPG
- Supplementary Figures/Figure S3.JPG
- Supplementary Figures/Figure S4.JPG
- Supplementary Figures/Figure S5.JPG
